# Supplementary material for: Comparing Adjuvanted H28 and Modified Vaccinia Virus Ankara Expressing H28 in a Mouse and a Non-Human Primate Tuberculosis Model
Source: PLoS One. 2013 Aug 19;8(8):e72185. doi: 10.1371/journal.pone.0072185 (PMC3747044; doi:10.1371/journal.pone.0072185)
Supplement: Table S1 — Clinical parameters for individual animals after challenge. Non-vaccinated, BCG vaccinated and BCG vaccinated H28 or H28/MVA28 boosted monkeys were infected with M.tb (500 CFU) and evaluated from 0 to 64 weeks (every four weeks) post challenge. Weight and temperature of the animals were determined at the indicated time points. Erythrocyte sedimentation rates were determined on whole blood. X-ray: the animals were scored according the following definitions: (−): negative, SN: scattered nodules, BP(u): unilateral bronchopneumonia, BP(b): bilateral bronchopneumonia, BP/Con: Bronchopneumonia with consolidation of lung, BP/At: Bronchopneumonia with Atelectasis. (XLSX) [file pone.0072185.s006.xlsx]

## Sheet: Ark1
	Non Vacc							BCG							BCG-H28/H28							BCG-H28/MVA28
Weeks	3008 L	5566 E*	8197 A	2861 I	7156 C	6651 D		7705 B	6784 C*	7947 B	197 BJ	4418 J	5985 C		6756 D	8289 A	7940 A	5129 E	S 6385 N	5310 E		7404 C	7166 B	6923 D	6496 D	7862 B	5394 D
0	2.35	2.6	2.6	2.3	2.65	3.2		2.85	2.3	2.45	2.2	2.6	2.8		3.25	2.15	2.90	2.40	2.55	2.50		2.75	2.20	2.40	2.25	2.45	2.75
4	3.15	2.4	2.7	2.6	2.15	2.5		2.8	2.5	2.55	2.25	2.65	2.85		3.45	2.45	3.05	2.35	2.65	2.65		2.80	2.30	2.95	2.30	2.25	2.85
8	3.05	2.4	2.7	2.55	2.25	2.5		2.75	2.5	2.55	2.15	2.6	2.8		3.45	2.30	3.05	2.15	2.55	2.65		2.40	2.40	3.05	2.40	2.25	2.75
16	2.95	2.45	2.8	2.7	2.4	2.5		2.9	2.55	2.65	2.2	2.6	2.95		3.55	2.60	3.25	2.40	2.70	2.70		3.25	2.55	3.30	2.60	2.50	3.20
20	2.25	2.9	2.85	2.55	2.55			3.05	2.7	2.75	2.4	2.7	3.1		3.60	2.65	3.40	2.40	2.85	2.80		3.35	2.60	3.50	2.65	2.40	3.30
24	2.3	2.8	2.9	2.45	2.5			3.1	2.55		2.35	2.8	3.2		3.18	2.65	3.35	2.40	2.85	2.45		3.50	2.70	3.50	2.75	2.45	3.35
28	2.55	2.65	2.65	2.05	2.55			3	2.5		2.35	2.6	3.15		3.60	2.69	3.30	2.30	2.70	2.65		3.45	2.65	3.40	2.65	2.15	3.10
32	2.35	2.4	2.6	2.4	2.55			2.8	2.4		2.25	2.55	3.05		3.50	2.40	3.00	2.20	2.65	2.60		3.15	2.60	3.20	2.50	2.05	3.00
36	2.3			2.7	2.55			3	2.7		2.1	2.8	3.2		3.75	2.55	3.30	2.35	2.70	2.80		3.60	2.71	3.65	2.80	1.85	3.35
40								3	2.5			2.95	3.35		3.85	2.65	3.30	2.30	2.70	2.90		3.60	2.75	3.80	2.85	1.70*	3.34
44								2.75	2.6			2.9	3.25		4.10	2.55	3.10		2.75	2.85		3.60	2.60	3.85	2.80		3.30
48									2.5			2.7	3.4		4.10	2.60	3.20		2.80	3.05		3.75	2.70	4.00	2.85		3.40
52									2.7			3.2	3.45		4.05	2.65	3.15		2.85	3.15		3.65	2.70	3.95	2.85		3.20
60									2.55			3.25	3.45		4.00	2.60	3.15		2.80	3.10		3.65	2.80	3.90	2.50		3.25
64									2.5			3.2	3.55		4.1	2.65	3.15		2.9	3.1		3.9	2.9	4.2	2.35		3.2
Weeks	3008 L	5566 E*	8197 A	2861 I	7156 C	6651 D		7705 B	6784 C*	7947 B	197 BJ	4418 J	5985 C		6756 D	8289 A	7940 A	5129 E	S 6385 N	5310 E		7404 C	7166 B	6923 D	6496 D	7862 B	5394 D
0	37.8	38.1	38.2	37.6	37.9	37.8		38.2	38.3	36.4	37.1	37.7	37.4		35.9	38.1	36.3	38.4	37.5	38.3		36.8	36.4	37.0	34.6	38.2	36.5
4	38.3	38.5	38.3	39.6	37.7	36.2		37.9	37.3	37	37.3	36.8	37.4		37.5	37.9	36.2	37.9	38.2	37.9		36.7	38.1	36.4	37.2	37.4	37.2
8	39.3	38.2	38.3	38.8	37.9	38.6		38.2	38.1	37.8	38.2	38.5	38		38.3	37.1	38.0	38.4	37.8	37.7		38.8	38.4	38.4	37.6	38.2	37.4
16	38.2	38.2	37.4	39.5	38.2	38.5		38.3	37.8	37.9	37.5	38.5	38.5		38.1	37.6	36.3	37.2	37.5	38.0		38.8	38.4	37.8	37.7	37.9	38.1
20	38.8	36.9	39.1	38	38.6			37.5	38.4	35.5	38.5	38.4	34.7		38.3	37.9	37.9	38.2	38.1	37.4		38.0	37.3	37.4	37.1	36.6	38.0
24	38	39	39.3	37.6	38.2			37.5	37.8		37.9	38.4	37.6		38.4	37.9	37.7	38.5	38.7	37.7		38.3	38.1	38.3	38.3	37.5	38.3
28	37.4	36.3	36.9	37.1	38.1			37.8	37.8		37.6	37.7	38		37.6	37.4	37.3	37.9	38.2	37.5		38.0	37.8	37.5	37.0	38.4	37.8
32	36.7	34.4	37.8	37.6	37.5			37.6	37.9		38	38	37.9		37.3	38.0	38.0	38.2	38.1	37.5		37.0	37.0	37.5	36.6	38.9	37.8
36	36.8			38	38.6			37.9	37.8		37.8	38.7	37.9		37.6	37.8	37.9	38.2	37.8	38.0		37.3	38.9	38.0	37.5	36.8	38.1
40								36.9	36.7			38.7	37.9		37.0	37.5	37.5	37.8	37.4	35.9		37.2	37.8	37.1	36.3		36.8
48									38			37.1	37.6		38.0	37.6	38.0		38.1	37.4		37.5	38.4	37.5	36.9		37.9
52									37.5			37.2	36.5		37.6	37.8	36.6		37.9	37.6		38.4	38.3	38.2	37.6		37.1
56									35.1			37.5	36.8		37.5	37.3	34.0		37.4	37.3		35.4	37.7	37.5	37.4		36.3
60									38.4			38.3	38.3		38.0	38.4	37.6		37.6	37.6		38.5	37.6	37.8	37.9		37.7
64									38.3			37.5	38.2		37.6	37.5	37.7		38.3	35.5		38.3	38.2	38.2	38		36.2
Weeks	3008 L	5566 E*	8197 A	2861 I	7156 C	6651 D		7705 B	6784 C*	7947 B	197 BJ	4418 J	5985 C		6756 D	8289 A	7940 A	5129 E	S 6385 N	5310 E		7404 C	7166 B	6923 D	6496 D	7862 B	5394 D
0	0	0	1	0	1	0		0	0	0	0	0	0		0	0	0	0	0	0		1	0	0	0	0	0
4	0	0	2	0	0	0		1	0	0	0	0	2		3	0	0	0	0	0		0	0	0	0	0	0
8	5	0	0	0	0	0		0	0	1	0	0	0		0	0	0	0	0	0		0	0	0	0	3	0
16	10	0	3	0	0	4		0	0	3	0	2	0		0	0	12	0	0	0		0	1	0	0	5	0
20	0	3	0	0	2			1	0	3	1	0	0		0	0	2	0	0	0		0	0	0	0	9	0
24	0	4	2	0	7			0	0		0	0	1		0	1	2	0	0	0		0	2	0	0	16	0
28	0	21	9	0	6			0	0		5	0	0		0	0	1	3	0	0		1	0	0	1	16	0
32	0	9	24	0	2			0	0		7	0	0		0	0	2	3	1	0		0	0	0	0	7	0
36	20		11	2	2			1	0		10	0	0		2	1	3	10	0	0		2	1	1	0	4	1
40								408	1			3	1		0	3	3	14	0	0		0	0	0	0		0
44									1			3	1		0	0	3		1	0		0	0	0	2		0
48									0			0	0		0	1	5		3	0		0	0	0	2		0
52									0			0	0		0	1	5		3	0		0	0	0	2		0
56									0			0	0		0	0	4		0	1		0	0	0	10		0
60									0			0	0		3	0	9		0	0		0	0	0	27		0
64									0			0	0		0	0	4		0	0		0	0	0	20		0
Weeks	3008 L	5566 E	8197 A	2861 I	7156 C	6651 D		7705 B	6784 C	7947 B	197 BJ	4418 J	5985 C		6756 D	8289 A	7940 A	5129 E	S 6385 N	5310 E		7404 C	7166 B	6923 D	6496 D	7862 B	5394 D
0	(-)	(-)	(-)	(-)	(-)	(-)		(-)	(-)	(-)	(-)	(-)	(-)		(-)	(-)	(-)	(-)	(-)	(-)		(-)	(-)	(-)	(-)	(-)	(-)
4	BP(u)	BP(u)	(-)	(-)	(-)	(-)		(-)	SN	(-)	(-)	(-)	(-)		(-)	(-)	(-)	(-)	(-)	(-)		(-)	(-)	(-)	(-)	(-)	(-)
8	(-)	BP(b)	(-)	(-)	(-)	BP(u)		(-)	SN	(-)	(-)	(-)	(-)		(-)	(-)	(-)	(-)	(-)	(-)		(-)	(-)	(-)	(-)	(-)	(-)
16	(-)	BP(b)	BP(At)	(-)	BP(b)	BP(u)		(-)	SN	BP(u)	BP(b)	(-)	(-)		SN	(-)	(-)	(-)	(-)	(-)		(-)	(-)	(-)	(-)	SN	(-)
20	(-)	BP(b)	BP	(-)	BP(b)			(-)	SN	BP(b)	BP(b)	BP(u)	(-)		BP(b)	(-)	(-)	BP(b)	(-)	(-)		(-)	SN	(-)	(-)	BP(u)	(-)
24	SN	BP(b)	BP/At	SN	BP(b)			(-)	SN	BP(b)	BP(b)	BP(u)	(-)		BP(b)	(-)	(-)	BP(b)	(-)	(-)		(-)	SN	(-)	(-)	BP(u)	(-)
28	SN	BP(b)	BP/At	BP(u)	BP(b)			(-)	SN		BP(b)	BP(u)	(-)		BP(b)	(-)	(-)	BP(b)	(-)	(-)		(-)	SN	(-)	(-)	BP(u)	(-)
32	(-)	BP(b)	BP/At	BP(u)	BP(b)			(-)	SN		BP(b)	BP(u)	(-)		BP(b)	(-)	(-)	BP(b)	(-)	(-)		(-)	SN	(-)	(-)	BP(u)	(-)
36	(-)		BP/At	BP(u)	BP(b)			(-)	SN		BP/Con	BP(u)	(-)		BP(b)	(-)	(-)	BP(b)	(-)	(-)		(-)	SN	(-)	(-)	BP(b)	(-)
40								(-)	SN		BP/Con	BP(u)	(-)		BP(b)	(-)	(-)	BP(b)	(-)	(-)		(-)	SN	(-)	(-)		(-)
48									SN			BP(u)	(-)		BP(b)	(-)	(-)		(-)	(-)		(-)	BP(u)	(-)	(-)		(-)
52									BP(u)			BP(u)	(-)		BP(b)	(-)	(-)		(-)	(-)		(-)	BP(u)	(-)	(-)		BP(u)
56									(-)			BP(u)	(-)		BP(b)	(-)	(-)		(-)	(-)		(-)	BP(u)	(-)	(-)		BP(u)
60									(-)			BP(u)	(-)		BP(b)	(-)	(-)		(-)	(-)		(-)	BP(u)	(-)	SN		BP(u)
64									(-)			BP(u)	(-)		BP(b)	(-)	(-)		(-)	(-)		(-)	BP(u)	(-)	BP(u)		BP(u)
