# Supplementary material for: Comparing Adjuvanted H28 and Modified Vaccinia Virus Ankara Expressing H28 in a Mouse and a Non-Human Primate Tuberculosis Model
Source: PLoS One. 2013 Aug 19;8(8):e72185. doi: 10.1371/journal.pone.0072185 (PMC3747044; doi:10.1371/journal.pone.0072185)
Supplement: Table S2 — Pathology scores at necropsy after challenge. Gross pathology in lungs and other organs. Pathology scores (maximum score is 10) given as individual organ scores of lungs and other organs in the vaccine and control groups after infection with M. tuberculosis. (XLSX) [file pone.0072185.s007.xlsx]

## Sheet: Ark1
		Animal number	SCORE	RT. LUNG	LF. LUNG	SPLEEN	KIDNEY	LIVER	PERICARDIUM	STOMACH	BONE	THORACIC LYPMH N.
		Non-vacc.
		6651 D	22	7	7	7	0	0	0	0	0	1
		3008 L	19	3	0	3	0	7	0	0	6	0
		5566 E	24	7	6	3	0	4	0	0	4	0
		8197 A	30	10	7	4	0	5	0	0	4	0
		2861 I	8	2	2	0	2	0	0	0	0	2
		7156 C	16	4	4	3	3	2	0	0	0	0
		BCG
		7705 B	2	0	2	0	0	0	0	0	0	0
		6784 C	0	0	0	0	0	0	0	0	0	0
		7947 B	27	10	9	5	3	0	0	0	0	0
		197 BJ	35	10	7	0	5	7	2	0	4	0
		4418 J	9	7	0	2	0	0	0	0	0	0
		5985 C	0	0	0	0	0	0	0	0	0	0
		BCG-H28/H28
		6756 D	0	0	0	0	0	0	0	0	0	0
		8289 A	0	0	0	0	0	0	0	0	0	0
		7940 A	5	0	5	0	0	0	0	0	0	0
		5129 E	34	6	5	6	2	5	3	0	4	3
		S6385 N	2	2	0	0	0	0	0	0	0	0
		5310 E	0	0	0	0	0	0	0	0	0	0
		BCG-H28/MVA28
		7404 C	0	0	0	0	0	0	0	0	0	0
		7166 B	6	2	0	2	0	2	0	0	0	0
		6923 D	0	0	0	0	0	0	0	0	0	0
		6496 D	27	7	6	6	2	6	0	0	0	0
		7862 B	32	10	10	2	3	3	0	0	4	0
		5394 D	0	0	0	0	0	0	0	0	0	0

## Sheet: Ark2
	PR #	GROUP	DATE	WEIGHT		TEMP.	B.A.L.	GRANULOMA SCORING		REMARKS
			EUTHANIZED	CHALL.	EUTHA		vol. (ml)	LUNGS	OTHER ORGANS
	3. 8289 A	IV	APR.7,'08	2.5	2.65	38.0	15.0	0	0	No Mtb lesion noted in all organs.
	4. S6385 N	IV	APR.7,'08	2.7	2.8	38.5	8.5	2	0	Mtb noted rt lung upper lobe
	5. 5310 E	IV	APR.8,'08	2.7	3.2	38.1	12.0	0	0	No Mtb lesion noted in all organs.
	6. 7404 C	V	APR.8,'08	2.9	4.1	38.0	13.9	0	0	No Mtb lesion noted in all organs.
	8. 6496 D	V	APR.8,'08	2.4	2.25	37.9	10.9	13	14	Mtb noted rt & lf lung, liver, spleen, kidneys
	9. 6923 D	V	APR.11,'08	2.85	4.1	38.6	11.5	0	0	No Mtb lesion noted in all organs.
	19. 7940 A	IV	APR.18,'08	3.25	3.1	36.9	14.0	5	0	Mtb noted lf lung lower lobe w/ adhesion
	20. 6756 D	IV	APR.18,'08	3.5	4.25	37.5	14.0	0	0	No Mtb lesion noted in all organs.
	21. 5394 D	V	APR. 18,'08	2.6	3.4	37.3	14.0	0	0	No Mtb lesion noted in all organs.
	22. 7166 B	V	APR. 18,'08	2.35	2.90	37.9	13.5	2	4	Mtb noted rt lung upper lobe, liver,speen, lf lung atelectasis no Mtb
	PR #	DATE	WEIGHT (kgs.)		TEMP.	GRANULOMA SCORING		REMARKS
		DIED/EUTHA	CHALL.	DIED/EUTHA		LUNGS	OTHER ORGANS
	IV
	12. 5129 E	Nov. 9, '07	2.35	2.15 (E)	32.5	11	23	Mtb noted rt & lf lungs,spleen, liver, kidney, sternum, hilar enlarged
	V
	13. 7862 B	Oct. 9, '07	2.25	1.70 (E)	UN-ABLE	20	12	Mtb noted rt & lf lungs,spleen, liver, kidney, sternum, ribs
